# Supplementary material for: Mobocertinib in Patients with EGFR Exon 20 Insertion-Positive Non-Small Cell Lung Cancer (MOON): An International Real-World Safety and Efficacy Analysis
Source: Int J Mol Sci. 2024 Apr 3;25(7):3992. doi: 10.3390/ijms25073992 (PMC11012872; doi:10.3390/ijms25073992)
Supplement: Supplementary file 1 [file ijms-25-03992-s001.zip]

Archive with 1 entries (1 files):
- ijms-2912861-supplementary.pdf
